# Supplementary material for: Effects of Different Fermentation Methods on Flavor Quality of Liupao Tea Using GC-Q-TOF-MS and Electronic Nose Analyses
Source: Foods. 2024 Aug 19;13(16):2595. doi: 10.3390/foods13162595 (PMC11353607; doi:10.3390/foods13162595)
Supplement: Supplementary file 1 [file foods-13-02595-s001.zip]

Archive with 1 entries (1 files):
- foods-3119456-supplementary.pdf
